# Supplementary material for: Resection Margin Status and Long-Term Outcomes after Pancreaticoduodenectomy for Ductal Adenocarcinoma: A Tertiary Referral Center Analysis
Source: Cancers (Basel). 2024 Jun 26;16(13):2347. doi: 10.3390/cancers16132347 (PMC11240367; doi:10.3390/cancers16132347)
Supplement: Supplementary file 1 [file cancers-16-02347-s001.zip]

Archive with 1 entries (1 files):
- cancers-3055644-supplementary.pdf
